# Supplementary material for: Low birth weight and associated factors among HIV positive and negative mothers delivered in northwest Amhara region referral hospitals, Ethiopia,2020 a comparative crossectional study
Source: PLoS One. 2022 Feb 11;17(2):e0263812. doi: 10.1371/journal.pone.0263812 (PMC8836330; doi:10.1371/journal.pone.0263812)
Supplement: S1 File — (ZIP) [file pone.0263812.s001.zip]

Archive with 2 entries (2 files):
- LBW  SPSS data.sav
- questioniare.docx
